# Supplementary material for: Learning motifs and their hierarchies in atomic resolution microscopy
Source: Sci Adv. 2022 Apr 13;8(15):eabk1005. doi: 10.1126/sciadv.abk1005 (PMC9007509; doi:10.1126/sciadv.abk1005)
Supplement: Supplementary file 2 — Movie S1 [file sciadv.abk1005_movie_s1.zip]

Archive with 1 entries (1 files):
- sciadv.abk1005_movie_s1.avi
